# Supplementary material for: Distribution and sexual dimorphism of the crab Xenograpsus testudinatus from the hydrothermal vent field of Kueishan Island, northeastern Taiwan
Source: PLoS One. 2020 Mar 26;15(3):e0230742. doi: 10.1371/journal.pone.0230742 (PMC7098652; doi:10.1371/journal.pone.0230742)
Supplement: S1 File — (XLSX) [file pone.0230742.s001.xlsx]

## Sheet: Figure4
Abundance	mmm-yy	Male	Female	Ovigerous		Proportion	mmm-yy	Male	Female	Ovigerous
	2011-08-01	230	133	8			2011-08-01	61.99	35.85	2.16
	2011-09-01	183	18	0			2011-09-01	91.04	8.96	0
	2012-05-01	369	119	7			2012-05-01	74.55	24.04	1.41
	2012-09-01	49	4	0			2012-09-01	92.45	7.55	0

## Sheet: Figure5
Fig 5a	Distance	mmm-yy	Abundance		Fig 5b	Distance	mmm-yy	Abundance		Fig 5c	Distance	mmm-yy	Abundance		Fig 5d	Distance	mmm-yy	Abundance		Fig 5d-1	mmm-yy	Mean	S.D.		Fig 5d-2	Distance	Mean	S.D.
Male	5(±1)	2011-08-01	114		Female	5(±1)	2011-08-01	90		Ovigerous	5(±1)	2011-08-01	7		Total	5(±1)	2011-08-01	211		Month	2011-08-01	123.67	59.5		Distance	5(±1)	147.25	57.3
	20(±1)	2011-08-01	5			20(±1)	2011-08-01	5			20(±1)	2011-08-01	0			20(±1)	2011-08-01	10			2011-09-01	67	25.81			20(±1)	21	11.73
	35(±1)	2011-08-01	111			35(±1)	2011-08-01	38			35(±1)	2011-08-01	1			35(±1)	2011-08-01	150			2012-05-01	165	60.92			35(±1)	111.75	30.77
	5(±1)	2011-09-01	101			5(±1)	2011-09-01	8			5(±1)	2011-09-01	0			5(±1)	2011-09-01	109			2012-09-01	17.67	15.24
	20(±1)	2011-09-01	20			20(±1)	2011-09-01	0			20(±1)	2011-09-01	0			20(±1)	2011-09-01	20
	35(±1)	2011-09-01	62			35(±1)	2011-09-01	10			35(±1)	2011-09-01	0			35(±1)	2011-09-01	72
	5(±1)	2012-05-01	225			5(±1)	2012-05-01	39			5(±1)	2012-05-01	0			5(±1)	2012-05-01	264
	20(±1)	2012-05-01	35			20(±1)	2012-05-01	14			20(±1)	2012-05-01	5			20(±1)	2012-05-01	54
	35(±1)	2012-05-01	109			35(±1)	2012-05-01	66			35(±1)	2012-05-01	2			35(±1)	2012-05-01	177
	5(±1)	2012-09-01	4			5(±1)	2012-09-01	1			5(±1)	2012-09-01	0			5(±1)	2012-09-01	5
	20(±1)	2012-09-01	0			20(±1)	2012-09-01	0			20(±1)	2012-09-01	0			20(±1)	2012-09-01	0
	35(±1)	2012-09-01	45			35(±1)	2012-09-01	3			35(±1)	2012-09-01	0			35(±1)	2012-09-01	48

## Sheet: Figure6
Fig 6a	Distance	Mean	S.D.		Fig 6b	Distance	Mean	S.D.		Fig 6c	Distance	Mean	S.D.		Fig 6d	mmm-yy	Mean	S.D.		Fig 6e	mmm-yy	Mean	S.D.		Fig 6f	mmm-yy	Mean	S.D.
Male	5(±1)	7.04	2.82		Female	5(±1)	4.51	1.17		Whole	5(±1)	6.41	2.74		Male	2011-08-01	6.5	2.91		Female	2011-08-01	4.55	1.23		Whole	2011-08-01	5.76	2.59
	20(±1)	6.94	2.86			20(±1)	3.99	1.28			20(±1)	6.09	2.84			2011-09-01	6.35	2.11			2011-09-01	2.96	1.58			2011-09-01	6.05	2.28
	35(±1)	6.64	3.01			35(±1)	3.79	1.22			35(±1)	5.88	2.94			2012-05-01	7.56	3.08			2012-05-01	3.98	0.95			2012-05-01	6.65	3.12
																2012-09-01	5.4	2.8			2012-09-01	2.19	1.99			2012-09-01	5.16	2.87

## Sheet: Figure7
Fig 7a	Weight	Male	Female		Fig 7a-1	Male	Female		Fig 7b	Carapace	Male	Female		Fig 7b-1	Male	Female		Fig 7c	Cheliped	Male	Female		Fig 7c-1	Male	Female
	2	33	18		Weight	4.15	4.28			0.5	1	0			2.02	2.15			0.3	1	1			1.08	0.89
	4	62	101			6.04	4.53			0.8	4	1			2.41	2.15			0.6	22	12			1.29	0.91
	6	235	155			6.52	2.72			1.1	8	5			2.37	1.76			0.9	37	217			1.27	0.71
	8	273	15			6.07	3.97			1.4	14	8			2.3	2.04			1.2	199	53			1.22	0.8
	10	130	0			5.52	3.25			1.7	14	10			2.23	1.91			1.5	326	3			1.21	0.79
	12	51	0			5.99	3.7			2	62	84			2.31	1.96			1.8	123	2			1.39	0.89
	14	24	0			7.81	3.75			2.3	242	154			2.57	2			2.1	62	1			1.49	0.82
	16	17	0			5.64	5.21			2.6	325	26			2.21	2.16			2.4	54	0			1.31	0.88
	18	4	0			4.59	3.98			2.9	147	1			2.01	2.08			2.7	7	0			1.08	0.79
	20	2	0			7.59	4.51			3.2	14	0			2.45	2.07			3	0	0			1.8	0.82
						8.08	3.97								2.5	2.06								1.59	0.87
						4.9	6.16								2.12	2.33								1.4	0.88
						3.52	4.48								1.87	2.14								0.95	0.87
						5.16	3.56								2.13	1.92								1.29	0.74
						7.28	3.98								2.42	2.05								1.47	1.82
						10.76	3.78								2.58	2.03								2.13	0.76
						8.33	5.68								2.58	2.29								1.47	0.88
						5.86	3.89								2.28	1.94								1.25	0.9
						8.14	3.93								2.62	2.01								1.46	0.79
						1.28	3.4								1.36	1.91								0.73	0.79
						4.55	3.78								2.09	2.03								1.16	0.78
						8.02	4.03								2.53	2.08								1.43	0.89
						7.87	4.16								2.49	2.04								1.5	0.83
						9.97	4.97								2.67	2.16								1.6	0.83
						7.27	1.34								2.43	1.38								1.37	0.62
						6.13	4.53								2.29	2.2								1.26	0.91
						5.03	4.04								2.19	2.05								1.33	0.8
						7.77	5.62								2.39	2.38								1.51	1
						10.56	3.48								2.75	1.94								1.93	0.86
						5.45	3.8								2.27	2.07								1.27	0.87
						6.53	4.53								2.37	2.15								1.37	0.83
						4.77	4.57								2.01	2.17								1.18	0.85
						5.21	3.47								2.28	1.94								1.28	0.73
						11.71	5.02								2.65	2.13								2.06	0.94
						3.47	3.39								1.83	1.89								0.94	0.75
						8.64	4.01								2.54	1.95								1.53	0.78
						5.87	2.97								2.32	2.02								1.08	0.71
						5.42	3.73								2.18	2.12								1.17	0.94
						8.19	4.31								2.56	2.06								1.47	0.89
						4.31	4.15								2.08	2.15								1.22	0.82
						6.4	3.47								2.32	1.89								1.33	0.93
						7.2	4.34								2.41	2.1								1.72	0.85
						7.72	0.3								2.31	0.85								1.8	0.38
						6.35	0.43								2.39	1.03								1.32	0.42
						4.64	4.58								2.08	2.1								1.05	0.9
						4.88	5.1								2.12	2.1								1.29	0.8
						3.22	4.04								1.85	2								0.93	0.9
						14.69	4.87								2.83	2.15								2.27	0.9
						7.51	4.25								2.5	2								1.43	0.9
						7.24	3.97								2.57	2								1.52	0.9
						5.46	5.13								2.27	2.15								1.3	0.8
						5.36	6.01								2.23	2.45								1.16	1
						10.85	4.65								2.71	2.1								2.5	0.8
						7.86	5.39								2.51	2.15								1.5	0.7
						5.92	4.81								2.25	2.1								1.11	0.9
						4.15	4.11								2.04	2								0.98	0.7
						8.13	4.82								2.49	2.3								1.53	0.9
						10	5.08								2.78	2.1								1.75	0.9
						4.27	6.52								2.04	2.35								0.96	1
						7.54	3.88								2.44	1.9								1.35	0.7
						4.6	4.35								2.13	2.7								1.08	0.8
						7.87	3.44								2.49	1.9								1.45	0.75
						4.35	4.57								2.03	2.05								1.02	0.85
						0.26	4.68								0.79	2.15								0.32	0.85
						6.29	6.57								2.36	2.3								1.38	0.95
						5.38	5.84								2.24	2.15								1.24	0.9
						7.4	7.54								2.45	2.45								1.43	1.1
						19.23	3.51								3.08	1.9								2.63	0.75
						14.28	4.24								2.81	2								2.26	0.8
						5.48	4.01								2.25	1.95								1.15	0.8
						7.93	4.18								2.49	1.95								1.56	0.8
						7.77	5.41								2.49	2.2								1.45	0.8
						4.09	7.62								1.97	2.4								0.98	0.9
						5.92	6.01								2.28	2.3								1.31	0.9
						3.4	5.92								1.91	2.3								0.95	0.9
						5.65	5.18								2.28	2.1								1.14	0.7
						4.68	4.65								2.21	2								1.1	0.8
						6.6	4.82								2.31	2.1								1.35	0.8
						5.46	5.07								2.11	2.2								1.24	0.8
						4.35	7.11								2.13	2.5								1.12	0.9
						5.24	5								2.13	2.1								1.67	0.7
						0.09	5.66								0.55	2.1								0.3	0.8
						9.09	4.4								2.66	2								1.7	0.6
						5.42	5.11								2.18	2.2								1.13	0.6
						5.73	4.03								2.25	2								1.2	0.8
						5.7	5.88								2.28	2.1								1.29	1.2
						8.12	4.42								2.71	2.1								1.76	1.1
						3.8	7.35								1.87	2.4								0.99	1.7
						4.59	4.84								2.26	2.2								1.2	1.2
						6.93	2.18								2.42	1.5								1.49	0.8
						6.03	1.12								2.21	1.3								0.55	0.5
						6.83	3.89								2.38	2.1								1.34	1
						6.99	4.21								2.41	2								1.4	0.8
						8.26	1.8								2.55	1.5								1.56	0.7
						9.84	1.28								2.69	1.3								1.84	0.6
						5.01	4.65								2.09	2								1.13	0.95
						3.53	6.19								1.93	2.2								0.95	1.1
						4.57	5.56								2.1	2.2								1.09	1
						7.75	4.82								2.46	2.1								1.48	0.9
						7.47	5.84								2.42	2.3								1.4	1.5
						5.37	6.18								2.21	2.3								1.21	1.4
						4.58	5.51								2.18	2.2								1.22	0.7
						7.47	3.86								2.52	2.05								1.44	0.8
						9.75	7.39								2.62	2								1.54	0.8
						5.81	4.69								2.28	2.1								1.3	0.85
						8.05	5.28								2.64	2.3								1.58	0.85
						7.15	5.96								2.48	2.3								1.23	0.85
						7.06	6.05								2.39	2.3								1.41	0.8
						4.6	4.51								2.11	2								1.03	0.8
						6.5	5.7								2.33	2.2								1.23	0.95
						6.53	5.72								2.5	2.2								1.49	0.8
						5.23	6.5								2.15	2.5								1.27	1
						2.58	5.26								1.62	2.2								1.25	0.9
						2.94	3.9								1.84	2.05								0.95	0.7
						0.15	4.58								0.68	2.1								0.38	0.7
						0.57	5.49								1.09	2.3								0.5	0.95
						5.25	5.65								2.15	2.2								0.58	0.9
						4.76	4.41								2.1	2.1								1	0.6
						6.66	4.28								2.3	2								1.4	0.7
						7.29	5.44								2.4	2.2								1.3	1
						4.53	4.99								2	1.6								1	1.1
						8.8	4.3								2.4	2								1.4	0.9
						8.2	3.19								2.4	2								1.55	0.8
						5.71	5.16								2.2	2.1								1.2	0.8
						16.1	3.97								2.9	2								2.3	0.7
						7.56	3.38								2.6	1.9								1.6	0.9
						9.65	4.54								2.7	2								1.5	0.9
						9.7	5.12								2.6	2.1								1.4	0.7
						6.19	3.98								2.2	1.9								1.05	0.8
						0.56	5.04								1	2.1								0.5	0.8
						5.31	4.06								2.1	2								1.1	0.9
						3.2	4.29								1.75	2.1								0.9	0.9
						8.86	5.97								2.3	2.3								1.8	0.9
						6.19	4.67								2.2	2.1								1.1	0.85
						10.44	4.42								2.7	2								1.5	0.8
						10.52	4.96								2.7	2.1								1.7	0.9
						1.55	5.41								1.4	2.2								0.7	0.9
						2.6	3.77								1.7	1.9								0.8	0.9
						2.04	5.27								1.5	2.3								0.6	0.9
						6.14	3.92								2.3	1.9								1.2	0.7
						6.86	3.6								2.4	1.95								1.1	0.75
						1.87	2.5								1.5	1.78								0.7	0.71
						3.54	4.01								1.8	2.1								0.8	0.81
						2.97	3.38								1.7	1.95								0.8	0.74
						0.94	2.94								1.2	1.83								0.5	0.68
						2.52	3.59								1.6	1.97								0.8	0.78
						6.18	4.05								2.3	2.06								1.6	0.84
						10.01	4.34								2.6	2.24								2	0.83
						5.62	3.66								2.1	1.99								1.5	0.78
						5.41	2.83								2.1	1.88								1.4	0.72
						7.86	0.48								2.4	1.03								1.7	0.37
						8.68	4.49								2.5	2.18								1.9	0.91
						7.14	5.52								2.2	2.3								1.4	0.92
						14.98	3.46								2.7	1.99								2.2	0.81
						7.95	4.72								2.4	2.23								1.8	0.86
						6.9	0.7								2.4	1.13								1.7	0.49
						9.65	0.97								2.5	1.28								1.8	0.48
						8.85	0.98								2.4	1.28								1.9	0.48
						6.47	0.64								2.2	1.07								1.4	0.44
						5.48	3.36								2.2	1.81								1.7	0.7
						2.34	3.27								1.3	1.86								0.8	0.72
						1.15	5.45								1.4	2.25								0.4	0.89
						8.2	3.4								2.4	1.84								1.5	0.65
						3.13	5.61								1.8	2.21								0.8	0.88
						2.15	4.98								1.6	2.14								0.6	0.83
						4.57	3.95								2.1	2								0.6	0.75
						3.74	4.14								1.9	2								0.9	0.75
						3.78	3.8								1.9	1.85								1	0.67
						1.06	4.5								1.2	2.01								0.7	0.8
						1.44	2.31								1.4	1.56								0.7	0.62
						1.04	2.98								1.2	1.72								0.5	0.69
						7.72	4.24								2.3	1.99								1.55	0.77
						8.72	3.4								2.5	1.86								1.8	0.73
						5.25	3.73								2.1	1.94								1.5	0.76
						8.22	3.42								2.5	1.92								1.5	0.76
						5.39	3.66								2.2	1.87								1.4	0.73
						9.45	3.96								2.8	1.92								2.1	0.73
						8.66	5.21								2.6	2.22								1.7	0.79
						6.51	3.63								2.2	1.89								0.9	0.72
						9.23	3.77								2.7	1.99								1.7	0.8
						15.34	4.67								2.9	2.1								2.6	0.81
						6.02	3.27								2.2	1.88								1.4	0.71
						13.93	3.58								2.8	1.88								2.1	0.74
						10.05	3.32								2.6	1.89								1.9	0.65
						11.2	4.06								2.7	1.97								1.9	0.73
						6.18	4.46								2.5	2								1.8	0.83
						7.2	3.36								2.4	1.9								1.5	0.7
						5.07	4.37								2.1	2.09								1.15	0.84
						7.26	4.49								2.4	2.15								1.8	0.82
						7.39	2.9								2.5	1.7								1.7	0.68
						11.21	4.48								2.7	2.04								2.1	0.78
						8.19	2.95								2.5	1.75								1.7	0.63
						4.7	4.93								2.1	2.13								1.4	0.83
						10.11	3.55								2.7	1.93								2	0.71
						8.56	3.14								2.4	1.86								2.1	0.68
						5.97	4.29								2.2	1.99								1.5	0.8
						6.11	4.71								2.1	2.09								1.4	0.77
						10.21	5.04								2.7	2.18								1.9	0.83
						9.96	3.83								2.7	1.9								1.7	0.8
						7.69	5.14								2.4	2.13								1.6	0.83
						5.14	4.1								2.1	1.98								0.57	0.74
						3.58	4.31								1.8	2.08								0.75	0.82
						4.64	4.09								2.05	1.93								1	0.74
						9.64	4.64								2.7	2.1								1.55	0.84
						4.01	4.96								2	2.21								0.95	0.86
						5.26	4.43								2.2	2.03								1.35	0.82
						4.8	5.54								2.1	2.2								0.9	0.84
						8.38	3.73								2.5	1.96								1.35	0.79
						5.69	4.67								2.2	2.08								1.2	0.82
						10.78	5.55								2.7	2.16								2.2	0.89
						5.93	3.93								2.2	1.95								1	0.8
						6.38	3.46								2.2	1.85								1.7	0.65
						10.99	5.03								2.8	2.25								1.5	0.98
						4.97	3.9								2.1	2								1.1	0.78
						14.16	4.55								2.9	2.05								2.3	0.83
						9.41	3.99								2.7	2.11								1.6	0.8
						8.47	3.12								2.4	1.94								1.4	0.77
						4.86	3.22								2.1	1.84								1.1	0.67
						6.64	3.92								2.4	1.97								1.15	0.74
						6.52	4.9								2.4	2.15								1.3	0.8
						5.55	3.61								2.3	1.9								0.6	0.75
						6.99	3.92								2	1.99								1.3	0.83
						4.21	4.54								2	2.07								1.1	0.83
						4.76	3.73								2.2	2.03								1.2	0.8
						6.06	2.34								2.3	1.64								0.9	0.71
						5.05	2.93								2.1	1.79								1.2	0.7
						4.99	4.2								2.1	1.98								1.2	0.8
						2.81	0.83								1.9	1.15								0.7	0.47
						4.75	3.44								2.1	1.88								1.1	0.8
						5.57	3.12								2.2	1.86								1.1	0.72
						6.09	4.18								2.34	2.34								1.32	0.76
						10.54	3.39								2.58	1.94								1.94	0.74
						9.26	5.19								2.68	2.18								1.52	0.82
						3.27	3.44								1.92	1.91								1	0.65
						2.89	5.15								1.77	2.23								0.88	0.86
						4	4.05								2	1.95								1.04	0.78
						9.94	2.78								2.71	1.8								1.96	0.67
						8.25	4.71								2.59	2.18								1.52	0.84
						4.66	2.14								2.18	1.62								1.33	0.63
						6.64	3.98								2.41	2.12								1.3	0.73
						3.12	2.02								1.84	1.57								0.93	0.6
						5.53	4.01								2.2	2.06								1.26	0.8
						0.96	3.16								1.23	1.8								0.52	0.72
						7.59	3.78								2.4	1.9								1.41	0.73
						3.59	4.65								1.91	2.16								0.95	0.83
						4.82	6.19								2.13	2.44								1.17	0.96
						6.06	4.77								2.46	2.04								1.24	0.83
						7.53	1.12								2.55	1.28								1.59	0.48
						5.71	3.56								2.25	1.87								1.2	0.74
						9.02	3.91								2.73	2.04								1.49	0.71
						5.39	4.13								2.21	2.14								1.13	0.79
						5.38	5								2.16	2.16								1.14	0.87
						4.88	4.13								2.12	2.06								1.01	0.82
						5.46	4.18								2.22	2.13								1.22	0.81
						2.98	5.18								1.83	2.19								0.89	0.83
						8.81	3.95								2.59	1.94								1.51	0.9
						4.58	4.57								2.1	2.08								1.12	0.8
						4.89	3.3								2	1.92								1.18	0.74
						3.64	3.54								1.69	1.92								0.97	0.74
						6.84	5.5								2.49	2.26								1.47	0.87
						5.63	1.93								2.27	1.51								1.16	0.6
						9.47	2.94								2.73	1.79								1.8	0.65
						6.83	4.22								2.43	2.1								1.29	0.81
						6.93	3.82								2.43	1.97								1.35	0.74
						5.51	4.04								2.22	2.01								1.27	0.76
						8.44	5.42								2.6	2.34								1.58	0.92
						4.84	4.39								2.34	2.07								1.34	0.88
						7.49	3.17								2.46	1.88								1.54	0.69
						6.92	4.81								2.46	2.21								1.53	0.87
						8.03	4.62								2.52	2.04								1.49	0.77
						6.14	3.56								2.32	2.03								1.3	0.81
						13.41	4.11								2.87	1.97								2.22	0.76
						2.72	4.22								1.73	1.99								0.81	0.8
						7.04	4.36								2.56	2.04								1.53	0.79
						7.7	3.82								2.53	2.06								1.43	0.72
						6.57	5.31								2.38	2.29								1.36	0.87
						6.03	5.74								2.34	2.33								1.17	0.88
						6.24	4.04								2.35	1.94								1.27	0.74
						6.52	4.04								2.35	2.05								1.3	0.77
						3.81	4.54								2.01	2.21								1.01	0.82
						7.46	3.64								2.43	1.93								1.48	0.73
						6.32	3.7								2.31	1.9								1.35	0.78
						5.12	4.18								2.12	2.13								1.14	0.86
						6.5	4.35								2.59	2.08								1.41	0.86
						6.74	0.24								2.51	0.78								1.45	0.23
						4.22	1.33								2.05	1.43								1.04	0.62
						4.73	5.11								2.15	2.21								1.08	0.88
						9.93	0.67								2.73	1.07								1.6	0.44
						8.95	1.63								2.61	1.6								1.48	0.57
						3.78									2.11									1.16
						7.94									2.6									1.55
						4.16									2.03									1.11
						6.37									2.35									1.38
						5.62									2.24									1.16
						6.06									2.34									1.32
						5.66									2.27									1.25
						6.59									2.38									1.34
						6.24									2.31									1.35
						7.3									2.43									1.34
						6.96									2.41									1.42
						5.71									2.3									1.33
						8.47									2.6									1.7
						4.36									2.05									1.1
						3.93									2.01									1.09
						5.07									2.15									1.26
						9.97									2.68									1.88
						7.87									2.58									1.52
						8.33									2.57									1.62
						7.29									2.4									1.48
						7.21									2.52									1.48
						4.36									2.08									1.2
						6.04									2.27									1.29
						14.88									3									2.37
						4.66									2.08									1.17
						4.89									2.16									1.07
						7.38									2.5									1.39
						7.4									2.39									1.49
						3.75									1.92									1.23
						10.11									2.76									1.71
						5.64									2.33									1.69
						5.06									2.2									1.15
						6.15									2.32									1.39
						7.2									2.41									1.52
						5.6									2.22									1.25
						8.33									2.61									1.47
						4.06									2.02									1.15
						4.85									2.18									1.11
						6.73									2.42									1.39
						6.83									2.37									1.36
						4.09									2									1.05
						8.09									2.49									1.35
						6.82									2.41									1.26
						7.77									2.45									1.36
						7.58									2.47									1.31
						7.32									2.63									1.41
						4.98									2.24									0.97
						5.53									2.22									1.08
						5.5									2.31									1.24
						7.18									2.47									1.29
						5.08									2.31									0.83
						6.83									2.43									1.34
						6.88									2.46									1.37
						4.97									2.13									1.19
						8.92									2.65									1.42
						6.85									2.35									1.29
						7.68									2.51									1.51
						8.06									2.64									1.46
						5.25									2.17									1.21
						7.98									2.42									1.47
						3.16									1.93									0.81
						5.01									2.13									1.06
						8.96									2.62									1.49
						7.85									2.46									1.41
						5.8									2.29									1.29
						8.66									2.62									1.5
						3.42									1.91									0.96
						3.94									1.99									1.05
						5.87									2.26									1.12
						8.28									2.55									1.42
						9.38									2.64									1.51
						7.01									2.42									1.38
						10.27									2.73									1.55
						4.13									2.02									1.06
						8.39									2.54									1.47
						7.42									2.48									1.39
						7.92									2.55									1.46
						7.17									2.47									1.45
						5.81									2.29									1.29
						8.84									2.61									1.85
						3.28									1.82									0.99
						7.38									2.53									1.5
						6.82									2.43									1.38
						7.46									2.39									1.39
						6.18									2.41									1.23
						6.31									2.36									1.3
						6.82									2.39									1.5
						4.1									1.97									1.1
						4.85									2.15									1.18
						5.38									2.17									1.1
						8.47									2.51									1.55
						8.69									2.57									1.43
						3.44									1.89									0.99
						7.79									2.49									1.51
						5.08									2.22									1.18
						6.51									2.31									1.25
						7.31									2.51									1.45
						5.75									2.28									1.27
						6.71									2.34									1.39
						9.29									2.63									1.58
						8.42									2.55									1.33
						3.84									1.93									0.98
						7.89									2.53									1.51
						3.9									2.02									1.02
						5.03									2.18									1.07
						5.38									2.27									1.23
						9.4									2.64									1.53
						6.16									2.32									1.33
						7.72									2.5									1.43
						9.85									2.72									1.59
						7.31									2.5									1.54
						5.56									2.25									1.29
						3.49									1.99									0.96
						6.29									2.35									1.37
						7.7									2.57									1.69
						5.65									2.21									1.19
						8.25									2.69									1.53
						7.91									2.53									1.4
						5.16									2.21									1.31
						4.69									2.01									1.13
						5.18									2.16									1.24
						1.1									1.34									0.6
						0.53									1.04									0.48
						0.46									1.11									0.44
						8.79									2.52									1.43
						8.91									2.31									1.88
						7.6									2.24									1.63
						12.17									2.89									2.29
						10.45									2.65									2.11
						8.03									2.43									1.35
						6.9									2.33									1.37
						3.78									1.95									1.02
						5.9									2.22									1.15
						6.26									2.29									1.34
						12.87									2.65									2.09
						6.5									2.44									1.4
						6.42									2.36									1.26
						6.27									2.32									1.34
						2.83									1.77									0.84
						6.27									2.33									1.22
						6.94									2.41									1.35
						9.59									2.42									1.9
						7.38									2.48									1.38
						7.87									2.5									1.5
						4.66									2.15									1.1
						7.69									2.42									1.5
						8.16									2.47									1.4
						6.72									2.38									1.32
						15.75									2.89									2.32
						5.54									2.19									1.13
						6.97									2.38									1.46
						5.42									2.19									1.18
						3.65									1.91									0.95
						6.4									2.25									1.34
						4.99									2.15									0.95
						4.58									2.11									1.01
						8.18									2.54									1.53
						5.6									2.21									1.11
						12.09									2.87									2.17
						5.84									2.23									1.15
						6.86									2.43									1.41
						7.48									2.46									1.47
						7.13									2.41									1.41
						7.19									2.36									1.21
						7.65									2.47									1.36
						11.82									2.71									2
						7.73									2.48									1.41
						5.57									2.32									1.15
						5.66									2.21									1.01
						12.33									2.99									2.27
						8.68									2.61									1.59
						7.37									2.4									1.4
						7.17									2.46									1.4
						7.96									2.46									1.49
						4.89									2.09									1.07
						4.56									2.07									1.08
						6.1									2.36									1.22
						9.29									2.57									1.49
						6.18									2.19									1.28
						6.01									2.28									1.23
						4.73									2.05									0.98
						6.75									2.31									1.3
						5.15									2.2									1.19
						4.61									2.1									1.07
						4.47									2.09									1.06
						0.74									1.2									0.93
						6.44									2.32									1.29
						7.19									2.32									1.33
						3.84									1.98									0.99
						5.88									2.27									1.07
						7.46									2.44									1.3
						8.24									2.52									1.42
						11.22									2.65									1.99
						10.7									2.74									2.18
						8.24									2.4									1.85
						7.17									2.51									1.3
						17.2									2.92									2.48
						4.73									2.11									0.84
						5.86									2.26									1.18
						11.76									2.67									2.08
						5.75									2.2									1.11
						5.36									2.14									1.12
						3.54									1.93									0.94
						4.9									2.2									1.12
						4.32									2.03									1.01
						7.06									2.35									1.3
						8.39									2.51									1.5
						6.61									2.33									1.15
						5.88									2.3									1.17
						10.4									2.55									2.04
						9.69									2.6									1.57
						4.58									2.06									1.04
						7.47									2.4									1.43
						7.26									2.39									1.24
						4.28									2.02									1
						12.86									2.74									2.13
						6.3									2.29									1.05
						9.44									2.68									2.3
						5.41									1.99									1.59
						10.48									2.61									2.01
						3.31									1.85									0.77
						7.92									2.43									1.41
						8.21									2.59									1.54
						3.77									1.92									0.86
						6.94									2.47									1.22
						5.55									2.21									1.21
						7.39									2.49									1.44
						4.23									2.03									0.99
						5.2									2.07									1.02
						13.89									2.86									2.28
						8.75									2.63									1.45
						11.09									2.66									1.92
						6.03									2.32									1.32
						3.53									1.94									0.93
						4.33									2.03									0.9
						6.94									2.39									1.28
						9.11									2.53									1.49
						4.57									2.01									1
						2.98									1.88									0.79
						7.62									2.45									1.1
						6.92									2.3									1.4
						3.88									1.91									0.96
						6.55									2.33									1.25
						5.36									2.22									1.12
						6.99									2.45									1.21
						6.07									2.21									1.2
						13.19									2.72									2
						7.45									2.45									1.42
						7.74									2.44									1.45
						7.91									2.75									1.39
						9.37									2.49									1.75
						6.98									2.36									1.42
						7.09									2.37									1.3
						9.21									2.63									2.06
						5.44									2.19									1.2
						8.26									2.6									1.45
						6.95									2.36									1.34
						14.13									2.81									2.14
						7.28									2.46									1.39
						7.66									2.45									1.32
						10.52									2.74									1.58
						8.57									2.59									1.57
						6.27									2.31									1.21
						7.12									2.39									1.4
						8.94									2.63									1.61
						4.13									1.87									1.22
						5.85									2.21									1.14
						4.09									1.96									0.98
						9.04									2.52									1.4
						15.19									2.76									2.29
						6.24									2.27									1.3
						8.18									2.57									1.56
						11.6									2.76									2.06
						7.82									2.62									1.63
						5.7									2.2									1.24
						4.99									2.19									0.99
						13.17									2.82									2.12
						7.51									2.43									1.17
						4.33									1.95									1.04
						8.21									2.62									1.52
						6.71									2.4									1.37
						6.57									2.31									1.25
						7.58									2.48									1.38
						7.77									2.47									1.4
						4.11									1.99									0.98
						5.91									2.24									1.14
						15.84									2.85									2.26
						13.38									2.82									2.24
						3.96									1.96									1.02
						7.29									2.45									1.32
						4.5									2.12									1.1
						6.1									2.28									1.31
						5.05									2.15									1.07
						9.16									2.66									1.56
						4.7									2.12									1
						12.22									2.83									2.21
						5.33									2.19									1.67
						11.64									2.65									2.16
						4.71									2.07									1.04
						12									2.61									1.95
						8.1									2.52									1.25
						15.78									2.91									2.28
						14.56									2.93									2.34
						8.51									2.57									1.56
						7.47									2.44									1.37
						9.82									2.7									1.59
						15.14									2.97									2.35
						11.21									2.56									2.05
						7.7									2.47									1.47
						7.47									2.45									1.42
						7.07									2.33									1.29
						5.29									2.1									1.57
						4.89									2.18									1.06
						5.02									2.1									1.02
						5.64									2.18									1.17
						10.72									2.63									2.11
						13.85									2.83									2.22
						7.9									2.51									1.2
						4.84									2.12									1.05
						6.57									2.41									1.39
						6.43									2.34									1.16
						14.18									2.77									2.24
						10.52									2.73									2.06
						7.78									2.63									1.53
						7.04									2.38									1.27
						8.03									2.47									1.51
						6.35									2.28									1.2
						6.31									2.26									1.28
						7.08									2.4									1.34
						5.03									2.09									1.09
						6.83									2.34									1.31
						7.09									2.35									1.25
						6.64									2.32									1.21
						8.27									2.59									1.6
						5.81									2.27									1.18
						6.06									2.25									1.26
						6.02									2.27									1.18
						11.16									2.63									1.79
						7.63									2.47									1.47
						4.45									1.96									0.99
						8.81									2.52									1.55
						9.97									2.54									1.88
						3.69									1.9									0.91
						5.7									2.26									1.13
						8.54									2.55									1.51
						11.93									2.62									2.12
						13.64									2.79									2.38
						6.31									2.28									1.31
						5.47									2.24									1.34
						4.95									2.08									1.08
						12.22									2.77									2.06
						6.32									2.38									1.41
						3.54									1.98									0.93
						7.79									2.48									1.46
						7.39									2.38									1.54
						9.54									2.66									1.47
						4.4									2.01									1.03
						6.1									2.34									1.23
						6.8									2.39									1.22
						8.93									2.38									1.84
						7.63									2.44									1.91
						8.94									2.58									1.52
						2.96									1.79									1.3
						8.19									2.59									1.55
						6.99									2.42									1.17
						6.05									2.36									1.24
						5.12									2.11									1.09
						9.61									2.7									2.02
						6.1									2.32									1.22
						10.68									2.83									2.22
						13.86									2.76									2.23
						9.9									2.63									1.66
						8.28									2.59									1.48
						7.92									2.48									1.33
						7.35									2.72									2.19
						11.68									2.67									2.02
						8.31									2.57									1.54
						6.98									2.32									1.22
						7.9									2.34									1.79
						4.88									2.16									1.09
						13.88									2.88									2.14
						11.58									2.69									2.15
						10.66									2.5									1.93
						8.03									2.61									2.01
						6.8									2.38									1.27
						4.71									2.14									0.98
						9.03									2.66									1.62
						7.41									2.49									1.45
						5.86									2.36									1.3
						0.45									0.98									0.39
						6.92									2.36									1.28
						5.11									2.22									1.18
						15.48									2.98									2.42
						4.23									2.14									1.05
						4.08									2.11									1.01
						8.11									2.64									1.6
						5.29									2.26									1.18
						5.97									2.26									1.38
						4.8									1.95									1.48
						6.18									2.27									1.38
						7.03									2.49									1.44
						8.35									2.55									1.46
						7.3									2.43									1.37
						7.6									2.63									1.41
						6.03									2.38									1.37
						10.7									2.65									1.96
						0.32									0.88									0.37
						5.77									2.27									1.17
						4.84									2.05									1.05
						5.93									2.27									1.18
						6.82									2.31									1.34
						6.33									2.31									1.26
						9.12									2.63									1.5
						4.3									1.91									1.23
						4.61									2.07									1.08
						3.54									1.93									0.7
						11.18									2.57									2.08
						3.91									1.89									0.91
						8.05									2.54									1.51
						4.39									1.89									1.23
						5.52									2.16									1.19
						9.33									2.61									1.6
						7.13									2.47									1.3
						7.84									2.48									1.46
						11.95									2.61									2.08
						4.27									2.07									0.99
						8.12									2.51									1.45
						4.48									2.03									1.03
						13.31									2.73									2.16
						5.64									2.28									1.23
						16.66									2.93									2.48
						7.86									2.51									1.53
						7.73									2.51									1.44
						8.28									2.32									1.78
						7.64									2.48									1.29
						11.81									2.8									2.15
						0.29									0.83									0.37
						4.13									2.05									0.92
						5.26									2.19									1.06
						3.61									1.99									1
						6.49									2.34									1.84
						5.71									2.27									1.18
						1.1									1.25									0.57
						4.73									2.01									1.44
						1.02									1.27									0.63
						10.04									2.81									1.89
						7.05									2.39									1.38
						10.83									2.61									1.93
						12.68									2.69									2.09
						7.32									2.52									1.82
						11.98									2.68									2.03
						2.48									1.6									1.26
						5.32									2.11									1.11
						4.82									2.24									1.05
						6.03									2.33									1.19
						12.63									2.78									2.21
						12.23									2.76									2.16
						13.73									2.75									2.2
						16.85									2.93									2.36
						14.93									2.84									2.34
						5.67									2.29									1.2
						5.15									2.12									1.19
						11.05									2.73									2.26
						18.53									2.99									2.52
						6.68									2.45									1.37
						8.78									2.76									1.35
						7.59									2.53									1.46
						3.8									1.97									0.91
						6.33									2.38									1.28
						9.45									2.69									1.73
						5.22									2.15									1.34
						8.86									2.63									1.44
						10.92									2.68									2.11
						6.31									2.35									1.23
						10.29									2.71									2.25
						7.53									2.48									1.4
						8.43									2.57									1.62
						10.26									2.64									1.93
						9.64									2.56									1.93
						7.86									2.57									1.54
						9.76									2.48									1.92
						6.47									2.34									1.23
						5.52									2.29									1.36
						7.54									2.46									1.4
						5.31									2.23									1.13
						15.02									2.82									2.26
						9.57									2.62									1.61
						7.65									2.47									1.5
						9.5									2.71									2.04
						9.78									2.55									2.06
						6.47									2.37									1.34
						13.28									2.75									2.17
						0.71									1.16									0.53
						5.34									2.18									1.19
						8.73									2.61									1.4
						10.14									2.72									1.55
						5.97									2.31									1.32
						11.21									2.66									2.01
						4.78									2.17									1.15
						6.11									2.37									1.35
						7.72									2.49									1.49
						6.82									2.38									1.38
						8.32									2.57									1.49
						1.28									1.47									0.65
						7.17									2.49									1.38
						0.27									0.78									0.38
						6.93									2.46									1.39
						7.66									2.41									1.43
						4.26									1.99									1.1
						5.27									2.28									1.18
						7.81									2.63									1.53
						5.85									2.29									1.32
						8.37									2.56									1.55
						6.66									2.25									1.36
						8.39									2.5									1.49
						2.2									1.76									0.89
						6.84									2.38									1.46
						5.75									2.29									1.23
						5.79									2.32									1.36
						6.68									2.35									1.18
						4.38									2.01									1.14
						8.99									2.62									1.46
						5.02									2.21									1.3
						5.53									2.16									1.2
						1.89									1.54									0.73
						4.78									2.1									1.22
						7.12									2.42									1.42
						0.32									0.84									0.4
						1.23									1.39									0.62
						7.6									2.52									1.52
						6.58									2.38									1.17
						9.04									2.49									1.36
						6.01									2.3									1.29
						3.6									1.94									0.94
						4.56									2.1									1.21
						5.18									2.18									1.2
						5.92									2.2									1.37
						1.56									1.55									0.71
						1.18									1.35									0.61
						1.45									1.5									0.78
						0.49									1.01									0.5
						0.06									0.48									0.26

## Sheet: Figure8
Male	Carapace	Weight		Female	Carapace	Weight
	2.02	4.15			2.15	4.28
	2.41	6.04			2.15	4.53
	2.37	6.52			1.76	2.72
	2.3	6.07			2.04	3.97
	2.23	5.52			1.91	3.25
	2.31	5.99			1.96	3.7
	2.57	7.81			2	3.75
	2.21	5.64			2.16	5.21
	2.01	4.59			2.08	3.98
	2.45	7.59			2.07	4.51
	2.5	8.08			2.06	3.97
	2.12	4.9			2.33	6.16
	1.87	3.52			2.14	4.48
	2.13	5.16			1.92	3.56
	2.42	7.28			2.05	3.98
	2.58	10.76			2.03	3.78
	2.58	8.33			2.29	5.68
	2.28	5.86			1.94	3.89
	2.62	8.14			2.01	3.93
	1.36	1.28			1.91	3.4
	2.09	4.55			2.03	3.78
	2.53	8.02			2.08	4.03
	2.49	7.87			2.04	4.16
	2.67	9.97			2.16	4.97
	2.43	7.27			1.38	1.34
	2.29	6.13			2.2	4.53
	2.19	5.03			2.05	4.04
	2.39	7.77			2.38	5.62
	2.75	10.56			1.94	3.48
	2.27	5.45			2.07	3.8
	2.37	6.53			2.15	4.53
	2.01	4.77			2.17	4.57
	2.28	5.21			1.94	3.47
	2.65	11.71			2.13	5.02
	1.83	3.47			1.89	3.39
	2.54	8.64			1.95	4.01
	2.32	5.87			2.02	2.97
	2.18	5.42			2.12	3.73
	2.56	8.19			2.06	4.31
	2.08	4.31			2.15	4.15
	2.32	6.4			1.89	3.47
	2.41	7.2			2.1	4.34
	2.31	7.72			0.85	0.3
	2.39	6.35			1.03	0.43
	2.08	4.64			2.1	4.58
	2.12	4.88			2.1	5.1
	1.85	3.22			2	4.04
	2.83	14.69			2.15	4.87
	2.5	7.51			2	4.25
	2.57	7.24			2	3.97
	2.27	5.46			2.15	5.13
	2.23	5.36			2.45	6.01
	2.71	10.85			2.1	4.65
	2.51	7.86			2.15	5.39
	2.25	5.92			2.1	4.81
	2.04	4.15			2	4.11
	2.49	8.13			2.3	4.82
	2.78	10			2.1	5.08
	2.04	4.27			2.35	6.52
	2.44	7.54			1.9	3.88
	2.13	4.6			2.7	4.35
	2.49	7.87			1.9	3.44
	2.03	4.35			2.05	4.57
	0.79	0.26			2.15	4.68
	2.36	6.29			2.3	6.57
	2.24	5.38			2.15	5.84
	2.45	7.4			2.45	7.54
	3.08	19.23			1.9	3.51
	2.81	14.28			2	4.24
	2.25	5.48			1.95	4.01
	2.49	7.93			1.95	4.18
	2.49	7.77			2.2	5.41
	1.97	4.09			2.4	7.62
	2.28	5.92			2.3	6.01
	1.91	3.4			2.3	5.92
	2.28	5.65			2.1	5.18
	2.21	4.68			2	4.65
	2.31	6.6			2.1	4.82
	2.11	5.46			2.2	5.07
	2.13	4.35			2.5	7.11
	2.13	5.24			2.1	5
	0.55	0.09			2.1	5.66
	2.66	9.09			2	4.4
	2.18	5.42			2.2	5.11
	2.25	5.73			2	4.03
	2.28	5.7			2.1	5.88
	2.71	8.12			2.1	4.42
	1.87	3.8			2.4	7.35
	2.26	4.59			2.2	4.84
	2.42	6.93			1.5	2.18
	2.21	6.03			1.3	1.12
	2.38	6.83			2.1	3.89
	2.41	6.99			2	4.21
	2.55	8.26			1.5	1.8
	2.69	9.84			1.3	1.28
	2.09	5.01			2	4.65
	1.93	3.53			2.2	6.19
	2.1	4.57			2.2	5.56
	2.46	7.75			2.1	4.82
	2.42	7.47			2.3	5.84
	2.21	5.37			2.3	6.18
	2.18	4.58			2.2	5.51
	2.52	7.47			2.05	3.86
	2.62	9.75			2	7.39
	2.28	5.81			2.1	4.69
	2.64	8.05			2.3	5.28
	2.48	7.15			2.3	5.96
	2.39	7.06			2.3	6.05
	2.11	4.6			2	4.51
	2.33	6.5			2.2	5.7
	2.5	6.53			2.2	5.72
	2.15	5.23			2.5	6.5
	1.62	2.58			2.2	5.26
	1.84	2.94			2.05	3.9
	0.68	0.15			2.1	4.58
	1.09	0.57			2.3	5.49
	2.15	5.25			2.2	5.65
	2.1	4.76			2.1	4.41
	2.3	6.66			2	4.28
	2.4	7.29			2.2	5.44
	2	4.53			1.6	4.99
	2.4	8.8			2	4.3
	2.4	8.2			2	3.19
	2.2	5.71			2.1	5.16
	2.9	16.1			2	3.97
	2.6	7.56			1.9	3.38
	2.7	9.65			2	4.54
	2.6	9.7			2.1	5.12
	2.2	6.19			1.9	3.98
	1	0.56			2.1	5.04
	2.1	5.31			2	4.06
	1.75	3.2			2.1	4.29
	2.3	8.86			2.3	5.97
	2.2	6.19			2.1	4.67
	2.7	10.44			2	4.42
	2.7	10.52			2.1	4.96
	1.4	1.55			2.2	5.41
	1.7	2.6			1.9	3.77
	1.5	2.04			2.3	5.27
	2.3	6.14			1.9	3.92
	2.4	6.86			1.95	3.6
	1.5	1.87			1.78	2.5
	1.8	3.54			2.1	4.01
	1.7	2.97			1.95	3.38
	1.2	0.94			1.83	2.94
	1.6	2.52			1.97	3.59
	2.3	6.18			2.06	4.05
	2.6	10.01			2.24	4.34
	2.1	5.62			1.99	3.66
	2.1	5.41			1.88	2.83
	2.4	7.86			1.03	0.48
	2.5	8.68			2.18	4.49
	2.2	7.14			2.3	5.52
	2.7	14.98			1.99	3.46
	2.4	7.95			2.23	4.72
	2.4	6.9			1.13	0.7
	2.5	9.65			1.28	0.97
	2.4	8.85			1.28	0.98
	2.2	6.47			1.07	0.64
	2.2	5.48			1.81	3.36
	1.3	2.34			1.86	3.27
	1.4	1.15			2.25	5.45
	2.4	8.2			1.84	3.4
	1.8	3.13			2.21	5.61
	1.6	2.15			2.14	4.98
	2.1	4.57			2	3.95
	1.9	3.74			2	4.14
	1.9	3.78			1.85	3.8
	1.2	1.06			2.01	4.5
	1.4	1.44			1.56	2.31
	1.2	1.04			1.72	2.98
	2.3	7.72			1.99	4.24
	2.5	8.72			1.86	3.4
	2.1	5.25			1.94	3.73
	2.5	8.22			1.92	3.42
	2.2	5.39			1.87	3.66
	2.8	9.45			1.92	3.96
	2.6	8.66			2.22	5.21
	2.2	6.51			1.89	3.63
	2.7	9.23			1.99	3.77
	2.9	15.34			2.1	4.67
	2.2	6.02			1.88	3.27
	2.8	13.93			1.88	3.58
	2.6	10.05			1.89	3.32
	2.7	11.2			1.97	4.06
	2.5	6.18			2	4.46
	2.4	7.2			1.9	3.36
	2.1	5.07			2.09	4.37
	2.4	7.26			2.15	4.49
	2.5	7.39			1.7	2.9
	2.7	11.21			2.04	4.48
	2.5	8.19			1.75	2.95
	2.1	4.7			2.13	4.93
	2.7	10.11			1.93	3.55
	2.4	8.56			1.86	3.14
	2.2	5.97			1.99	4.29
	2.1	6.11			2.09	4.71
	2.7	10.21			2.18	5.04
	2.7	9.96			1.9	3.83
	2.4	7.69			2.13	5.14
	2.1	5.14			1.98	4.1
	1.8	3.58			2.08	4.31
	2.05	4.64			1.93	4.09
	2.7	9.64			2.1	4.64
	2	4.01			2.21	4.96
	2.2	5.26			2.03	4.43
	2.1	4.8			2.2	5.54
	2.5	8.38			1.96	3.73
	2.2	5.69			2.08	4.67
	2.7	10.78			2.16	5.55
	2.2	5.93			1.95	3.93
	2.2	6.38			1.85	3.46
	2.8	10.99			2.25	5.03
	2.1	4.97			2	3.9
	2.9	14.16			2.05	4.55
	2.7	9.41			2.11	3.99
	2.4	8.47			1.94	3.12
	2.1	4.86			1.84	3.22
	2.4	6.64			1.97	3.92
	2.4	6.52			2.15	4.9
	2.3	5.55			1.9	3.61
	2	6.99			1.99	3.92
	2	4.21			2.07	4.54
	2.2	4.76			2.03	3.73
	2.3	6.06			1.64	2.34
	2.1	5.05			1.79	2.93
	2.1	4.99			1.98	4.2
	1.9	2.81			1.15	0.83
	2.1	4.75			1.88	3.44
	2.2	5.57			1.86	3.12
	2.34	6.09			2.34	4.18
	2.58	10.54			1.94	3.39
	2.68	9.26			2.18	5.19
	1.92	3.27			1.91	3.44
	1.77	2.89			2.23	5.15
	2	4			1.95	4.05
	2.71	9.94			1.8	2.78
	2.59	8.25			2.18	4.71
	2.18	4.66			1.62	2.14
	2.41	6.64			2.12	3.98
	1.84	3.12			1.57	2.02
	2.2	5.53			2.06	4.01
	1.23	0.96			1.8	3.16
	2.4	7.59			1.9	3.78
	1.91	3.59			2.16	4.65
	2.13	4.82			2.44	6.19
	2.46	6.06			2.04	4.77
	2.55	7.53			1.28	1.12
	2.25	5.71			1.87	3.56
	2.73	9.02			2.04	3.91
	2.21	5.39			2.14	4.13
	2.16	5.38			2.16	5
	2.12	4.88			2.06	4.13
	2.22	5.46			2.13	4.18
	1.83	2.98			2.19	5.18
	2.59	8.81			1.94	3.95
	2.1	4.58			2.08	4.57
	2	4.89			1.92	3.3
	1.69	3.64			1.92	3.54
	2.49	6.84			2.26	5.5
	2.27	5.63			1.51	1.93
	2.73	9.47			1.79	2.94
	2.43	6.83			2.1	4.22
	2.43	6.93			1.97	3.82
	2.22	5.51			2.01	4.04
	2.6	8.44			2.34	5.42
	2.34	4.84			2.07	4.39
	2.46	7.49			1.88	3.17
	2.46	6.92			2.21	4.81
	2.52	8.03			2.04	4.62
	2.32	6.14			2.03	3.56
	2.87	13.41			1.97	4.11
	1.73	2.72			1.99	4.22
	2.56	7.04			2.04	4.36
	2.53	7.7			2.06	3.82
	2.38	6.57			2.29	5.31
	2.34	6.03			2.33	5.74
	2.35	6.24			1.94	4.04
	2.35	6.52			2.05	4.04
	2.01	3.81			2.21	4.54
	2.43	7.46			1.93	3.64
	2.31	6.32			1.9	3.7
	2.12	5.12			2.13	4.18
	2.59	6.5			2.08	4.35
	2.51	6.74			0.78	0.24
	2.05	4.22			1.43	1.33
	2.15	4.73			2.21	5.11
	2.73	9.93			1.07	0.67
	2.61	8.95			1.6	1.63
	2.11	3.78
	2.6	7.94
	2.03	4.16
	2.35	6.37
	2.24	5.62
	2.34	6.06
	2.27	5.66
	2.38	6.59
	2.31	6.24
	2.43	7.3
	2.41	6.96
	2.3	5.71
	2.6	8.47
	2.05	4.36
	2.01	3.93
	2.15	5.07
	2.68	9.97
	2.58	7.87
	2.57	8.33
	2.4	7.29
	2.52	7.21
	2.08	4.36
	2.27	6.04
	3	14.88
	2.08	4.66
	2.16	4.89
	2.5	7.38
	2.39	7.4
	1.92	3.75
	2.76	10.11
	2.33	5.64
	2.2	5.06
	2.32	6.15
	2.41	7.2
	2.22	5.6
	2.61	8.33
	2.02	4.06
	2.18	4.85
	2.42	6.73
	2.37	6.83
	2	4.09
	2.49	8.09
	2.41	6.82
	2.45	7.77
	2.47	7.58
	2.63	7.32
	2.24	4.98
	2.22	5.53
	2.31	5.5
	2.47	7.18
	2.31	5.08
	2.43	6.83
	2.46	6.88
	2.13	4.97
	2.65	8.92
	2.35	6.85
	2.51	7.68
	2.64	8.06
	2.17	5.25
	2.42	7.98
	1.93	3.16
	2.13	5.01
	2.62	8.96
	2.46	7.85
	2.29	5.8
	2.62	8.66
	1.91	3.42
	1.99	3.94
	2.26	5.87
	2.55	8.28
	2.64	9.38
	2.42	7.01
	2.73	10.27
	2.02	4.13
	2.54	8.39
	2.48	7.42
	2.55	7.92
	2.47	7.17
	2.29	5.81
	2.61	8.84
	1.82	3.28
	2.53	7.38
	2.43	6.82
	2.39	7.46
	2.41	6.18
	2.36	6.31
	2.39	6.82
	1.97	4.1
	2.15	4.85
	2.17	5.38
	2.51	8.47
	2.57	8.69
	1.89	3.44
	2.49	7.79
	2.22	5.08
	2.31	6.51
	2.51	7.31
	2.28	5.75
	2.34	6.71
	2.63	9.29
	2.55	8.42
	1.93	3.84
	2.53	7.89
	2.02	3.9
	2.18	5.03
	2.27	5.38
	2.64	9.4
	2.32	6.16
	2.5	7.72
	2.72	9.85
	2.5	7.31
	2.25	5.56
	1.99	3.49
	2.35	6.29
	2.57	7.7
	2.21	5.65
	2.69	8.25
	2.53	7.91
	2.21	5.16
	2.01	4.69
	2.16	5.18
	1.34	1.1
	1.04	0.53
	1.11	0.46
	2.52	8.79
	2.31	8.91
	2.24	7.6
	2.89	12.17
	2.65	10.45
	2.43	8.03
	2.33	6.9
	1.95	3.78
	2.22	5.9
	2.29	6.26
	2.65	12.87
	2.44	6.5
	2.36	6.42
	2.32	6.27
	1.77	2.83
	2.33	6.27
	2.41	6.94
	2.42	9.59
	2.48	7.38
	2.5	7.87
	2.15	4.66
	2.42	7.69
	2.47	8.16
	2.38	6.72
	2.89	15.75
	2.19	5.54
	2.38	6.97
	2.19	5.42
	1.91	3.65
	2.25	6.4
	2.15	4.99
	2.11	4.58
	2.54	8.18
	2.21	5.6
	2.87	12.09
	2.23	5.84
	2.43	6.86
	2.46	7.48
	2.41	7.13
	2.36	7.19
	2.47	7.65
	2.71	11.82
	2.48	7.73
	2.32	5.57
	2.21	5.66
	2.99	12.33
	2.61	8.68
	2.4	7.37
	2.46	7.17
	2.46	7.96
	2.09	4.89
	2.07	4.56
	2.36	6.1
	2.57	9.29
	2.19	6.18
	2.28	6.01
	2.05	4.73
	2.31	6.75
	2.2	5.15
	2.1	4.61
	2.09	4.47
	1.2	0.74
	2.32	6.44
	2.32	7.19
	1.98	3.84
	2.27	5.88
	2.44	7.46
	2.52	8.24
	2.65	11.22
	2.74	10.7
	2.4	8.24
	2.51	7.17
	2.92	17.2
	2.11	4.73
	2.26	5.86
	2.67	11.76
	2.2	5.75
	2.14	5.36
	1.93	3.54
	2.2	4.9
	2.03	4.32
	2.35	7.06
	2.51	8.39
	2.33	6.61
	2.3	5.88
	2.55	10.4
	2.6	9.69
	2.06	4.58
	2.4	7.47
	2.39	7.26
	2.02	4.28
	2.74	12.86
	2.29	6.3
	2.68	9.44
	1.99	5.41
	2.61	10.48
	1.85	3.31
	2.43	7.92
	2.59	8.21
	1.92	3.77
	2.47	6.94
	2.21	5.55
	2.49	7.39
	2.03	4.23
	2.07	5.2
	2.86	13.89
	2.63	8.75
	2.66	11.09
	2.32	6.03
	1.94	3.53
	2.03	4.33
	2.39	6.94
	2.53	9.11
	2.01	4.57
	1.88	2.98
	2.45	7.62
	2.3	6.92
	1.91	3.88
	2.33	6.55
	2.22	5.36
	2.45	6.99
	2.21	6.07
	2.72	13.19
	2.45	7.45
	2.44	7.74
	2.75	7.91
	2.49	9.37
	2.36	6.98
	2.37	7.09
	2.63	9.21
	2.19	5.44
	2.6	8.26
	2.36	6.95
	2.81	14.13
	2.46	7.28
	2.45	7.66
	2.74	10.52
	2.59	8.57
	2.31	6.27
	2.39	7.12
	2.63	8.94
	1.87	4.13
	2.21	5.85
	1.96	4.09
	2.52	9.04
	2.76	15.19
	2.27	6.24
	2.57	8.18
	2.76	11.6
	2.62	7.82
	2.2	5.7
	2.19	4.99
	2.82	13.17
	2.43	7.51
	1.95	4.33
	2.62	8.21
	2.4	6.71
	2.31	6.57
	2.48	7.58
	2.47	7.77
	1.99	4.11
	2.24	5.91
	2.85	15.84
	2.82	13.38
	1.96	3.96
	2.45	7.29
	2.12	4.5
	2.28	6.1
	2.15	5.05
	2.66	9.16
	2.12	4.7
	2.83	12.22
	2.19	5.33
	2.65	11.64
	2.07	4.71
	2.61	12
	2.52	8.1
	2.91	15.78
	2.93	14.56
	2.57	8.51
	2.44	7.47
	2.7	9.82
	2.97	15.14
	2.56	11.21
	2.47	7.7
	2.45	7.47
	2.33	7.07
	2.1	5.29
	2.18	4.89
	2.1	5.02
	2.18	5.64
	2.63	10.72
	2.83	13.85
	2.51	7.9
	2.12	4.84
	2.41	6.57
	2.34	6.43
	2.77	14.18
	2.73	10.52
	2.63	7.78
	2.38	7.04
	2.47	8.03
	2.28	6.35
	2.26	6.31
	2.4	7.08
	2.09	5.03
	2.34	6.83
	2.35	7.09
	2.32	6.64
	2.59	8.27
	2.27	5.81
	2.25	6.06
	2.27	6.02
	2.63	11.16
	2.47	7.63
	1.96	4.45
	2.52	8.81
	2.54	9.97
	1.9	3.69
	2.26	5.7
	2.55	8.54
	2.62	11.93
	2.79	13.64
	2.28	6.31
	2.24	5.47
	2.08	4.95
	2.77	12.22
	2.38	6.32
	1.98	3.54
	2.48	7.79
	2.38	7.39
	2.66	9.54
	2.01	4.4
	2.34	6.1
	2.39	6.8
	2.38	8.93
	2.44	7.63
	2.58	8.94
	1.79	2.96
	2.59	8.19
	2.42	6.99
	2.36	6.05
	2.11	5.12
	2.7	9.61
	2.32	6.1
	2.83	10.68
	2.76	13.86
	2.63	9.9
	2.59	8.28
	2.48	7.92
	2.72	7.35
	2.67	11.68
	2.57	8.31
	2.32	6.98
	2.34	7.9
	2.16	4.88
	2.88	13.88
	2.69	11.58
	2.5	10.66
	2.61	8.03
	2.38	6.8
	2.14	4.71
	2.66	9.03
	2.49	7.41
	2.36	5.86
	0.98	0.45
	2.36	6.92
	2.22	5.11
	2.98	15.48
	2.14	4.23
	2.11	4.08
	2.64	8.11
	2.26	5.29
	2.26	5.97
	1.95	4.8
	2.27	6.18
	2.49	7.03
	2.55	8.35
	2.43	7.3
	2.63	7.6
	2.38	6.03
	2.65	10.7
	0.88	0.32
	2.27	5.77
	2.05	4.84
	2.27	5.93
	2.31	6.82
	2.31	6.33
	2.63	9.12
	1.91	4.3
	2.07	4.61
	1.93	3.54
	2.57	11.18
	1.89	3.91
	2.54	8.05
	1.89	4.39
	2.16	5.52
	2.61	9.33
	2.47	7.13
	2.48	7.84
	2.61	11.95
	2.07	4.27
	2.51	8.12
	2.03	4.48
	2.73	13.31
	2.28	5.64
	2.93	16.66
	2.51	7.86
	2.51	7.73
	2.32	8.28
	2.48	7.64
	2.8	11.81
	0.83	0.29
	2.05	4.13
	2.19	5.26
	1.99	3.61
	2.34	6.49
	2.27	5.71
	1.25	1.1
	2.01	4.73
	1.27	1.02
	2.81	10.04
	2.39	7.05
	2.61	10.83
	2.69	12.68
	2.52	7.32
	2.68	11.98
	1.6	2.48
	2.11	5.32
	2.24	4.82
	2.33	6.03
	2.78	12.63
	2.76	12.23
	2.75	13.73
	2.93	16.85
	2.84	14.93
	2.29	5.67
	2.12	5.15
	2.73	11.05
	2.99	18.53
	2.45	6.68
	2.76	8.78
	2.53	7.59
	1.97	3.8
	2.38	6.33
	2.69	9.45
	2.15	5.22
	2.63	8.86
	2.68	10.92
	2.35	6.31
	2.71	10.29
	2.48	7.53
	2.57	8.43
	2.64	10.26
	2.56	9.64
	2.57	7.86
	2.48	9.76
	2.34	6.47
	2.29	5.52
	2.46	7.54
	2.23	5.31
	2.82	15.02
	2.62	9.57
	2.47	7.65
	2.71	9.5
	2.55	9.78
	2.37	6.47
	2.75	13.28
	1.16	0.71
	2.18	5.34
	2.61	8.73
	2.72	10.14
	2.31	5.97
	2.66	11.21
	2.17	4.78
	2.37	6.11
	2.49	7.72
	2.38	6.82
	2.57	8.32
	1.47	1.28
	2.49	7.17
	0.78	0.27
	2.46	6.93
	2.41	7.66
	1.99	4.26
	2.28	5.27
	2.63	7.81
	2.29	5.85
	2.56	8.37
	2.25	6.66
	2.5	8.39
	1.76	2.2
	2.38	6.84
	2.29	5.75
	2.32	5.79
	2.35	6.68
	2.01	4.38
	2.62	8.99
	2.21	5.02
	2.16	5.53
	1.54	1.89
	2.1	4.78
	2.42	7.12
	0.84	0.32
	1.39	1.23
	2.52	7.6
	2.38	6.58
	2.49	9.04
	2.3	6.01
	1.94	3.6
	2.1	4.56
	2.18	5.18
	2.2	5.92
	1.55	1.56
	1.35	1.18
	1.5	1.45
	1.01	0.49
	0.48	0.06
